# Supplementary material for: Structure–Activity Relationship of Oxyphosphonate Inhibitors: Role of Heteroatoms in Controlling Pitting Corrosion of Ferritic–Martensitic Steel EP-450
Source: Molecules. 2026 Jul 17;31(14):2504. doi: 10.3390/molecules31142504 (PMC13415323; doi:10.3390/molecules31142504)
Supplement: Supplementary file 1 [file molecules-31-02504-s001.zip]

Archive with 1 entries (1 files):
- molecules-4383716-supplementary.pdf
